# Supplementary material for: Psychoneurological Links Contributing to Body Mass Index and Eating Disorder Severity
Source: Nutrients. 2025 Jan 15;17(2):296. doi: 10.3390/nu17020296 (PMC11767959; doi:10.3390/nu17020296)
Supplement: Supplementary file 1 [file nutrients-17-00296-s001.zip]

Archive with 1 entries (1 files):
- nutrients-3363630-supplementary.pdf
